# Supplementary material for: Casein kinase 1.2 over expression restores stress resistance to Leishmania donovani HSP23 null mutants
Source: Sci Rep. 2020 Sep 29;10:15969. doi: 10.1038/s41598-020-72724-x (PMC7525241; doi:10.1038/s41598-020-72724-x)
Supplement: Supplementary file 2 — Supplementary Information 2. [file 41598_2020_72724_MOESM2_ESM.epub]

Archive with 72 entries (72 files):
- mimetype
- OPS/cover.xhtml
- OPS/page-1.xhtml
- OPS/page-2.xhtml
- OPS/page-3.xhtml
- OPS/page-4.xhtml
- OPS/page-5.xhtml
- OPS/page-6.xhtml
- OPS/page-7.xhtml
- OPS/page-8.xhtml
- OPS/page-9.xhtml
- OPS/page-10.xhtml
- OPS/page-11.xhtml
- OPS/page-12.xhtml
- OPS/page-13.xhtml
- OPS/page-14.xhtml
- OPS/page-15.xhtml
- OPS/page-16.xhtml
- OPS/page-17.xhtml
- OPS/page-18.xhtml
- OPS/page-19.xhtml
- OPS/page-20.xhtml
- OPS/page-21.xhtml
- OPS/page-22.xhtml
- OPS/page-23.xhtml
- OPS/page-24.xhtml
- OPS/page-25.xhtml
- OPS/page-26.xhtml
- OPS/page-27.xhtml
- OPS/page-28.xhtml
- OPS/toc.xhtml
- META-INF/container.xml
- META-INF/encryption.xml
- META-INF/com.apple.ibooks.display-options.xml
- OPS/images/cover-image.png
- OPS/images/image.png
- OPS/images/image-1.png
- OPS/images/image-2.png
- OPS/images/image-3.png
- OPS/images/image-4.png
- OPS/images/image-5.png
- OPS/images/image-6.png
- OPS/images/image-7.png
- OPS/images/image-8.png
- OPS/images/image-9.png
- OPS/images/image-10.png
- OPS/images/image-11.png
- OPS/images/image-12.png
- OPS/images/image-13.png
- OPS/images/image-14.png
- OPS/images/image-15.png
- OPS/images/image-16.png
- OPS/images/image-17.png
- OPS/images/image-18.png
- OPS/images/image-19.png
- OPS/images/image-20.png
- OPS/images/image-21.png
- OPS/images/image-22.png
- OPS/images/image-23.png
- OPS/images/image-24.png
- OPS/images/image-25.png
- OPS/fonts/Times-Bold.ttf
- OPS/fonts/Times-BoldItalic.ttf
- OPS/fonts/Times-Roman.ttf
- OPS/fonts/ArialNarrowBold.ttf
- OPS/fonts/ArialNarrow.ttf
- OPS/fonts/Times-Italic.ttf
- OPS/fonts/AndaleMono.ttf
- OPS/css/book.css
- OPS/js/book.js
- OPS/epb.ncx
- OPS/epb.opf
