# Supplementary material for: Casein kinase 1.2 over expression restores stress resistance to Leishmania donovani HSP23 null mutants
Source: Sci Rep. 2020 Sep 29;10:15969. doi: 10.1038/s41598-020-72724-x (PMC7525241; doi:10.1038/s41598-020-72724-x)
Supplement: Supplementary file 2 — Supplementary Information 2. [file 41598_2020_72724_MOESM2_ESM.epub › META-INF/encryption.xml]

<?xml version="1.0" encoding="UTF-8"?>
<encryption xmlns="urn:oasis:names:tc:opendocument:xmlns:container" xmlns:enc="http://www.w3.org/2001/04/xmlenc#"><enc:EncryptedData><enc:EncryptionMethod Algorithm="http://www.idpf.org/2008/embedding"/><enc:CipherData><enc:CipherReference URI="OPS/fonts/Times-Bold.ttf"/></enc:CipherData></enc:EncryptedData><enc:EncryptedData><enc:EncryptionMethod Algorithm="http://www.idpf.org/2008/embedding"/><enc:CipherData><enc:CipherReference URI="OPS/fonts/Times-BoldItalic.ttf"/></enc:CipherData></enc:EncryptedData><enc:EncryptedData><enc:EncryptionMethod Algorithm="http://www.idpf.org/2008/embedding"/><enc:CipherData><enc:CipherReference URI="OPS/fonts/Times-Roman.ttf"/></enc:CipherData></enc:EncryptedData><enc:EncryptedData><enc:EncryptionMethod Algorithm="http://www.idpf.org/2008/embedding"/><enc:CipherData><enc:CipherReference URI="OPS/fonts/ArialNarrowBold.ttf"/></enc:CipherData></enc:EncryptedData><enc:EncryptedData><enc:EncryptionMethod Algorithm="http://www.idpf.org/2008/embedding"/><enc:CipherData><enc:CipherReference URI="OPS/fonts/ArialNarrow.ttf"/></enc:CipherData></enc:EncryptedData><enc:EncryptedData><enc:EncryptionMethod Algorithm="http://www.idpf.org/2008/embedding"/><enc:CipherData><enc:CipherReference URI="OPS/fonts/Times-Italic.ttf"/></enc:CipherData></enc:EncryptedData><enc:EncryptedData><enc:EncryptionMethod Algorithm="http://www.idpf.org/2008/embedding"/><enc:CipherData><enc:CipherReference URI="OPS/fonts/AndaleMono.ttf"/></enc:CipherData></enc:EncryptedData></encryption>
