# Supplementary material for: Casein kinase 1.2 over expression restores stress resistance to Leishmania donovani HSP23 null mutants
Source: Sci Rep. 2020 Sep 29;10:15969. doi: 10.1038/s41598-020-72724-x (PMC7525241; doi:10.1038/s41598-020-72724-x)
Supplement: Supplementary file 2 — Supplementary Information 2. [file 41598_2020_72724_MOESM2_ESM.epub › OPS/css/book.css]

/* unvisited link */
a:link {
    color: inherit;
}

/* visited link */
a:visited {
    color: inherit;
}

/* mouse over link */
a:hover {
    color: inherit;
}

/* selected link */
a:active {
    color: inherit;
}

body{
	hyphens: none;
	-webkit-hyphens: none;
}
a{
	text-decoration: none;
}
h1{
	margin-left: 0;
	margin-top: 0;
	margin-right: 0;
	margin-bottom: 0;
	font-style: normal;
	font-weight: 700;
	font-stretch: normal;
	font-size: 18.000px;
	font-family: "Times";
	color: #000000;
	letter-spacing: 0.000em;
	font-variant: normal;
	text-transform: none;
	text-align: center;
	text-indent: 0;
	-webkit-text-stroke-color: initial;
	-webkit-text-stroke-width: initial;
	text-shadow: none;
}
p{
	margin: 0px;
}
sub{
	vertical-align: -10%;
	font-size: 67%;
}
sup{
	vertical-align: 33%;
	font-size: 67%;
}
td{
	overflow: hidden;
}
@font-face{
	font-style: italic;
	font-weight: 400;
	font-stretch: normal;
	font-size: 12.000px;
	font-family: "Times";
	src: url(../fonts/Times-Italic.ttf) format(truetype);
}
@font-face{
	font-style: italic;
	font-weight: 700;
	font-stretch: normal;
	font-size: 12.000px;
	font-family: "Times";
	src: url(../fonts/Times-BoldItalic.ttf) format(truetype);
}
@font-face{
	font-style: italic;
	font-weight: 700;
	font-stretch: normal;
	font-size: 18.000px;
	font-family: "Times";
	src: url(../fonts/Times-BoldItalic.ttf) format(truetype);
}
@font-face{
	font-style: normal;
	font-weight: 400;
	font-stretch: normal;
	font-size: 14.000px;
	font-family: "Andale Mono";
	src: url(../fonts/AndaleMono.ttf) format(truetype);
}
@font-face{
	font-style: normal;
	font-weight: 400;
	font-stretch: condensed;
	font-size: 11.000px;
	font-family: "Arial Narrow";
	font-variant: normal;
	src: url(../fonts/ArialNarrow.ttf) format(truetype);
}
@font-face{
	font-style: normal;
	font-weight: 400;
	font-stretch: normal;
	font-size: 12.000px;
	font-family: "Times";
	src: url(../fonts/Times-Roman.ttf) format(truetype);
}
@font-face{
	font-style: normal;
	font-weight: 700;
	font-stretch: normal;
	font-size: 12.000px;
	font-family: "Times";
	font-variant: normal;
	src: url(../fonts/Times-Bold.ttf) format(truetype);
}
@font-face{
	font-style: normal;
	font-weight: 400;
	font-stretch: normal;
	font-size: 13.000px;
	font-family: "Times";
	font-variant: normal;
	src: url(../fonts/Times-Roman.ttf) format(truetype);
}
@font-face{
	font-style: normal;
	font-weight: 700;
	font-stretch: normal;
	font-size: 18.000px;
	font-family: "Times";
	font-variant: normal;
	src: url(../fonts/Times-Bold.ttf) format(truetype);
}
@font-face{
	font-style: normal;
	font-weight: 700;
	font-stretch: condensed;
	font-size: 10.000px;
	font-family: "Arial Narrow";
	font-variant: normal;
	src: url(../fonts/ArialNarrowBold.ttf) format(truetype);
}
@font-face{
	font-style: normal;
	font-weight: 400;
	font-stretch: normal;
	font-size: 13.000px;
	font-family: "Times";
	font-variant: normal;
	src: url(../fonts/Times-Roman.ttf) format(truetype);
}
.s1{
	background: transparent;
}
.tc1{
	vertical-align: middle;
	position: relative;
	padding: 0 0;
	border-left: none;
	border-top: none;
	border-right: none;
	border-bottom: 0.35px solid #000000;
	background: rgba(0,0,0,0.000);
	white-space: pre;
	text-align: center;
}
.tc2{
	vertical-align: top;
	position: relative;
	padding: 0 0;
	border-left: 0.35px solid #5E5E5E;
	border-top: 0.35px solid #000000;
	border-right: 0.35px solid #000000;
	border-bottom: 0.75px solid #000000;
	background: #BEC0BF;
	white-space: pre;
	text-align: left;
}
.tc3{
	vertical-align: top;
	position: relative;
	padding: 0 0;
	border-left: 0.35px solid #000000;
	border-top: 0.35px solid #000000;
	border-right: 0.35px solid #000000;
	border-bottom: 0.75px solid #000000;
	background: #BEC0BF;
	white-space: pre;
	text-align: left;
}
.tc4{
	vertical-align: top;
	position: relative;
	padding: 0 0;
	border-left: 0.35px solid #5E5E5E;
	border-top: 0.75px solid #000000;
	border-right: 0.75px solid #FFFFFF;
	border-bottom: 0.35px solid #000000;
	background: #FFFFFF;
	white-space: pre;
	text-align: left;
}
.tc5{
	vertical-align: top;
	position: relative;
	padding: 0 0;
	border-left: 0.75px solid #FFFFFF;
	border-top: 0.75px solid #000000;
	border-right: 0.35px solid #000000;
	border-bottom: 0.35px solid #000000;
	background: transparent;
	white-space: pre;
	text-align: left;
}
.tc6{
	vertical-align: top;
	position: relative;
	padding: 0 0;
	border-left: 0.35px solid #5E5E5E;
	border-top: 0.35px solid #000000;
	border-right: 0.75px solid #FFFFFF;
	border-bottom: 0.35px solid #000000;
	background: #FFFFFF;
	white-space: pre;
	text-align: left;
}
.tc7{
	vertical-align: top;
	position: relative;
	padding: 0 0;
	border-left: 0.75px solid #FFFFFF;
	border-top: 0.35px solid #000000;
	border-right: 0.35px solid #000000;
	border-bottom: 0.35px solid #000000;
	background: transparent;
	white-space: pre;
	text-align: left;
}
.tc8{
	vertical-align: middle;
	position: relative;
	padding: 0 0;
	border-left: 0.35px solid #5E5E5E;
	border-top: 0.35px solid #000000;
	border-right: 0.75px solid #FFFFFF;
	border-bottom: 0.35px solid #000000;
	background: #FFFFFF;
	white-space: pre;
	text-align: left;
}
.tc9{
	vertical-align: middle;
	position: relative;
	padding: 0 0;
	border-left: none;
	border-top: none;
	border-right: none;
	border-bottom: 0.35px solid #000000;
	background: rgba(0,0,0,0.000);
	white-space: pre;
	text-align: left;
}
.tc10{
	vertical-align: top;
	position: relative;
	padding: 0 0;
	border-left: 0.35px solid #000000;
	border-top: 0.35px solid #000000;
	border-right: 0.35px solid #000000;
	border-bottom: 0.75px solid #000000;
	background: transparent;
	white-space: pre;
	text-align: center;
}
.tc11{
	vertical-align: top;
	position: relative;
	padding: 0 0;
	border-left: 0.35px solid #000000;
	border-top: 0.75px solid #000000;
	border-right: 0.75px solid #000000;
	border-bottom: 0.35px solid #000000;
	background: transparent;
	white-space: pre;
	text-align: center;
}
.tc12{
	vertical-align: top;
	position: relative;
	padding: 0 0;
	border-left: 0.75px solid #000000;
	border-top: 0.75px solid #000000;
	border-right: 0.35px solid #000000;
	border-bottom: 0.35px solid #000000;
	background: transparent;
	white-space: pre;
	text-align: center;
}
.tc13{
	vertical-align: top;
	position: relative;
	padding: 0 0;
	border-left: 0.35px solid #000000;
	border-top: 0.75px solid #000000;
	border-right: 0.35px solid #000000;
	border-bottom: 0.35px solid #000000;
	background: transparent;
	white-space: pre;
	text-align: center;
}
.tc14{
	vertical-align: top;
	position: relative;
	padding: 0 0;
	border-left: 0.35px solid #000000;
	border-top: 0.35px solid #000000;
	border-right: 0.75px solid #000000;
	border-bottom: 0.35px solid #000000;
	background: transparent;
	white-space: pre;
	text-align: center;
}
.tc15{
	vertical-align: top;
	position: relative;
	padding: 0 0;
	border-left: 0.75px solid #000000;
	border-top: 0.35px solid #000000;
	border-right: 0.35px solid #000000;
	border-bottom: 0.35px solid #000000;
	background: transparent;
	white-space: pre;
	text-align: center;
}
.tc16{
	vertical-align: top;
	position: relative;
	padding: 0 0;
	border: 0.35px solid #000000;
	background: transparent;
	white-space: pre;
	text-align: center;
}
.tc17{
	vertical-align: top;
	position: relative;
	padding: 0 0;
	border-left: 0.75px solid #000000;
	border-top: 0.35px solid #000000;
	border-right: 0.35px solid #000000;
	border-bottom: 0.35px solid #000000;
	background: #FFD932;
	white-space: pre;
	text-align: center;
}
.tc18{
	vertical-align: top;
	position: relative;
	padding: 0 0;
	border: 0.35px solid #000000;
	background: #FFD932;
	white-space: pre;
	text-align: center;
}
.tc19{
	vertical-align: top;
	position: relative;
	padding: 0 0;
	border-left: 0.75px solid #000000;
	border-top: 0.35px solid #000000;
	border-right: 0.35px solid #000000;
	border-bottom: 0.35px solid #000000;
	background: #FF968D;
	white-space: pre;
	text-align: center;
}
.tc20{
	vertical-align: top;
	position: relative;
	padding: 0 0;
	border: 0.35px solid #000000;
	background: #FF968D;
	white-space: pre;
	text-align: center;
}
.tc21{
	vertical-align: top;
	position: relative;
	padding: 0 0;
	border: 0.35px solid #000000;
	background: transparent;
	white-space: pre;
	text-align: left;
}
.tc22{
	vertical-align: top;
	position: relative;
	padding: 0 0;
	border: 0.25px solid #000000;
	background: transparent;
	white-space: pre;
	text-align: left;
}
.tc23{
	vertical-align: top;
	position: relative;
	padding: 0 0;
	border: 0.25px solid #000000;
	background: #FFFFFF;
	white-space: pre;
	text-align: left;
}
.tc24{
	vertical-align: top;
	position: relative;
	padding: 0 0;
	border: 0.25px solid #000000;
	background: transparent;
	white-space: pre;
	text-align: justify;
}
.p1{
	font-style: normal;
	font-weight: 400;
	font-stretch: normal;
	font-size: 12.000px;
	font-family: "Helvetica Neue";
	color: #000000;
	letter-spacing: 0.000em;
	text-transform: none;
	font-variant: normal;
	text-align: left;
	text-indent: 0;
	-webkit-text-stroke-color: initial;
	-webkit-text-stroke-width: initial;
	text-shadow: none;
}
.p2{
	font-style: normal;
	font-weight: 700;
	font-stretch: normal;
	font-size: 30.000px;
	font-family: "Helvetica Neue";
	color: #000000;
	letter-spacing: 0.000em;
	text-transform: none;
	font-variant: normal;
	text-align: left;
	text-indent: 0;
	-webkit-text-stroke-color: initial;
	-webkit-text-stroke-width: initial;
	text-shadow: none;
}
.p3{
	font-size: 18.000px;
	font-family: "Times";
	text-align: center;
}
.p4{
	font-style: normal;
	font-weight: 400;
	font-stretch: normal;
	font-size: 20.000px;
	font-family: "Helvetica Neue";
	color: #000000;
	letter-spacing: 0.000em;
	text-transform: none;
	font-variant: normal;
	text-align: left;
	text-indent: 0;
	-webkit-text-stroke-color: initial;
	-webkit-text-stroke-width: initial;
	text-shadow: none;
}
.p5{
	font-size: 13.000px;
	font-family: "Times";
}
.p6{
	font-style: normal;
	font-weight: 400;
	font-stretch: normal;
	font-size: 11.000px;
	font-family: "Helvetica Neue";
	color: #000000;
	letter-spacing: 0.000em;
	text-transform: none;
	font-variant: normal;
	text-align: left;
	text-indent: 0;
	-webkit-text-stroke-color: initial;
	-webkit-text-stroke-width: initial;
	text-shadow: none;
}
.p7{
	font-style: normal;
	font-weight: 400;
	font-stretch: normal;
	font-size: 13.000px;
	font-family: "Times";
	color: #000000;
	letter-spacing: 0.000em;
	text-transform: none;
	font-variant: normal;
	text-align: left;
	text-indent: 0;
	-webkit-text-stroke-color: initial;
	-webkit-text-stroke-width: initial;
	text-shadow: none;
}
.p8{
	font-style: normal;
	font-weight: 400;
	font-stretch: normal;
	font-size: 14.000px;
	font-family: "Helvetica Neue";
	color: #000000;
	letter-spacing: 0.020em;
	text-transform: none;
	font-variant: normal;
	text-align: left;
	text-indent: 0;
	-webkit-text-stroke-color: initial;
	-webkit-text-stroke-width: initial;
	text-shadow: none;
}
.p9{
	font-size: 13.000px;
	font-family: "Times";
	letter-spacing: 0.000em;
}
.p10{
	font-size: 16.000px;
	font-family: "Times";
	text-align: center;
}
.p11{
	font-style: normal;
	font-weight: 400;
	font-stretch: normal;
	font-size: 11.000px;
	font-family: "Helvetica Neue";
	color: #000000;
	letter-spacing: 0.000em;
	text-transform: none;
	font-variant: normal;
	text-align: left;
	text-indent: 0;
	break-after: page;
	page-break-after: always;
	-webkit-text-stroke-color: initial;
	-webkit-text-stroke-width: initial;
	text-shadow: none;
}
.p12{
	font-style: normal;
	font-weight: 400;
	font-stretch: normal;
	font-size: 13.000px;
	font-family: "Times";
	color: #000000;
	letter-spacing: 0.000em;
	text-transform: none;
	font-variant: normal;
	text-align: left;
	text-indent: 0;
	break-after: page;
	page-break-after: always;
	-webkit-text-stroke-color: initial;
	-webkit-text-stroke-width: initial;
	text-shadow: none;
}
.p13{
	text-align: center;
}
.p14{
	font-style: normal;
	font-weight: 700;
	font-stretch: normal;
	font-size: 10.000px;
	font-family: "Helvetica Neue";
	color: #000000;
	letter-spacing: 0.000em;
	text-transform: none;
	font-variant: normal;
	text-align: left;
	text-indent: 0;
	-webkit-text-stroke-color: initial;
	-webkit-text-stroke-width: initial;
	text-shadow: none;
}
.p15{
	font-stretch: condensed;
	font-family: "Arial Narrow";
}
.p16{
	font-weight: 400;
	font-stretch: condensed;
	font-size: 11.000px;
	font-family: "Arial Narrow";
}
.p17{
	font-style: normal;
	font-weight: 400;
	font-stretch: normal;
	font-size: 10.000px;
	font-family: "Helvetica Neue";
	color: #000000;
	letter-spacing: 0.000em;
	text-transform: none;
	font-variant: normal;
	text-align: left;
	text-indent: 0;
	-webkit-text-stroke-color: initial;
	-webkit-text-stroke-width: initial;
	text-shadow: none;
}
.p18{
	font-stretch: condensed;
	font-size: 11.000px;
	font-family: "Arial Narrow";
}
.p19{
	font-family: "Times";
}
.p20{
	font-weight: 400;
	font-stretch: condensed;
	font-family: "Arial Narrow";
	text-align: center;
}
.p21{
	font-weight: 400;
	font-stretch: condensed;
	font-size: 9.000px;
	font-family: "Arial Narrow";
	text-align: center;
}
.p22{
	font-style: normal;
	font-weight: 700;
	font-stretch: condensed;
	font-size: 9.000px;
	font-family: "Arial Narrow";
	color: #000000;
	letter-spacing: 0.000em;
	text-transform: none;
	font-variant: normal;
	text-align: center;
	text-indent: 0;
	-webkit-text-stroke-color: initial;
	-webkit-text-stroke-width: initial;
	text-shadow: none;
}
.p23{
	font-stretch: condensed;
	font-size: 9.000px;
	font-family: "Arial Narrow";
	text-align: center;
}
.p24{
	font-style: normal;
	font-weight: 400;
	font-stretch: normal;
	font-size: 10.000px;
	font-family: "Helvetica Neue";
	color: #000000;
	letter-spacing: 0.000em;
	text-transform: none;
	font-variant: normal;
	text-align: center;
	text-indent: 0;
	-webkit-text-stroke-color: initial;
	-webkit-text-stroke-width: initial;
	text-shadow: none;
}
.p25{
	font-size: 12.000px;
	font-family: "Times";
}
.p26{
	font-size: 11.000px;
	font-family: "Helvetica";
}
.p27{
	font-size: 12.000px;
	font-family: "Times";
	white-space: pre;
	text-align: justify;
}
.p28{
	font-weight: 700;
	font-size: 12.000px;
	font-family: "Times";
}
.p29{
	font-weight: 700;
	font-size: 14.000px;
}
.c1{
	font-size: 18.000px;
	background: transparent;
}
.c2{
	font-size: 1px;
}
.c3{
	font-style: italic;
	font-weight: 700;
	font-stretch: normal;
	font-family: "Times";
}
.c4{
}
.c5{
	font-size: 13.000px;
	background: transparent;
}
.c6{
	font-size: 13.000px;
	background: transparent;
}
.c7{
	font-size: 16.000px;
	background: transparent;
}
.c8{
	font-size: 9.000px;
	background: transparent;
}
.c9{
	font-size: 12.000px;
	background: transparent;
}
.c10{
	font-style: normal;
	font-weight: 700;
	font-stretch: normal;
	font-family: "Times";
}
.c11{
	font-style: italic;
	font-weight: 700;
	font-stretch: normal;
	font-size: 12.000px;
	font-family: "Times";
	background: transparent;
}
.c12{
	font-style: normal;
	font-weight: 700;
	font-stretch: normal;
	font-family: "Times";
}
.c13{
	font-style: italic;
	font-weight: 400;
	font-stretch: normal;
	font-family: "Times";
}
.c14{
	font-size: 12.000px;
	background: transparent;
}
.c15{
}
.c16{
	font-style: normal;
	font-weight: 400;
	font-stretch: normal;
	font-family: "Times";
}
.c17{
	font-style: normal;
	font-weight: 400;
	font-stretch: normal;
	font-family: "Times";
}
.c18{
	font-style: normal;
	font-weight: 400;
	font-stretch: normal;
	font-size: 14.000px;
	font-family: "Andale Mono";
}
.c19{
	font-size: 11.000px;
	background: transparent;
}
.body {
}
.underline {
	text-decoration: underline;
}
.orientation-opposed .underline {
	text-decoration: overline;
}
.strikethrough {
	text-decoration: line-through;
}
.underline-strikethrough {
	text-decoration: underline line-through;
}
.orientation-opposed .underline-strikethrough {
	text-decoration: overline line-through;
}
