# Supplementary material for: Casein kinase 1.2 over expression restores stress resistance to Leishmania donovani HSP23 null mutants
Source: Sci Rep. 2020 Sep 29;10:15969. doi: 10.1038/s41598-020-72724-x (PMC7525241; doi:10.1038/s41598-020-72724-x)
Supplement: Supplementary file 2 — Supplementary Information 2. [file 41598_2020_72724_MOESM2_ESM.epub › OPS/epb.ncx]

<?xml version="1.0" encoding="UTF-8"?>
<ncx version="2005-1" xmlns="http://www.daisy.org/z3986/2005/ncx/"><head><meta name="dtb:uid" content="2C960D8B-F529-4568-A6C8-265697933C5D"/><meta name="epub-creator" content="Pages Publishing macOS v1.0"/><meta name="dtb:depth" content="1"/><meta name="dtb:totalPageCount" content="0"/><meta name="dtb:maxPageNumber" content="0"/></head><docTitle><text>Supplementary Information</text></docTitle><docAuthor><text>🤓</text></docAuthor><navMap><navPoint id="navpoint-1" playOrder="1"><navLabel><text></text></navLabel><content src="cover.xhtml"/></navPoint></navMap></ncx>
