# Supplementary material for: Casein kinase 1.2 over expression restores stress resistance to Leishmania donovani HSP23 null mutants
Source: Sci Rep. 2020 Sep 29;10:15969. doi: 10.1038/s41598-020-72724-x (PMC7525241; doi:10.1038/s41598-020-72724-x)
Supplement: Supplementary file 2 — Supplementary Information 2. [file 41598_2020_72724_MOESM2_ESM.epub › OPS/epb.opf]

<?xml version="1.0" encoding="UTF-8"?>
<package xmlns:ibooks="http://vocabulary.itunes.apple.com/rdf/ibooks/vocabulary-extensions-1.0/" unique-identifier="BookId" version="3.0" prefix="ibooks: http://vocabulary.itunes.apple.com/rdf/ibooks/vocabulary-extensions-1.0/ rendition: http://www.idpf.org/vocab/rendition/#" xmlns="http://www.idpf.org/2007/opf"><metadata xmlns:dc="http://purl.org/dc/elements/1.1/" xmlns:opf="http://www.idpf.org/2007/opf"><dc:title>Supplementary Information</dc:title><dc:creator id="creator">🤓</dc:creator><meta refines="#creator" property="role" scheme="marc:relators">aut</meta><meta name="generator" content="Pages Publishing macOS v1.0"/><dc:contributor id="contributor">Pages Publishing macOS v1.0</dc:contributor><meta refines="#contributor" property="role" scheme="marc:relators">bkp</meta><dc:date>2020-08-07</dc:date><dc:identifier id="BookId">2C960D8B-F529-4568-A6C8-265697933C5D</dc:identifier><dc:language>en</dc:language><meta property="dcterms:modified">2020-08-07T13:14:09Z</meta><meta property="ibooks:specified-fonts">true</meta><meta property="ibooks:version">1</meta><meta property="rendition:layout">pre-paginated</meta><meta property="rendition:spread">none</meta><meta property="rendition:orientation">auto</meta><meta name="cover" content="cover-image"/></metadata><manifest><item id="toc" href="toc.xhtml" media-type="application/xhtml+xml" properties="nav"/><item id="cover" href="cover.xhtml" media-type="application/xhtml+xml" properties="scripted"/><item id="page-1" href="page-1.xhtml" media-type="application/xhtml+xml" properties="scripted"/><item id="page-2" href="page-2.xhtml" media-type="application/xhtml+xml" properties="scripted"/><item id="page-3" href="page-3.xhtml" media-type="application/xhtml+xml" properties="scripted"/><item id="page-4" href="page-4.xhtml" media-type="application/xhtml+xml" properties="scripted"/><item id="page-5" href="page-5.xhtml" media-type="application/xhtml+xml" properties="scripted"/><item id="page-6" href="page-6.xhtml" media-type="application/xhtml+xml" properties="scripted"/><item id="page-7" href="page-7.xhtml" media-type="application/xhtml+xml" properties="scripted"/><item id="page-8" href="page-8.xhtml" media-type="application/xhtml+xml" properties="scripted"/><item id="page-9" href="page-9.xhtml" media-type="application/xhtml+xml" properties="scripted"/><item id="page-10" href="page-10.xhtml" media-type="application/xhtml+xml" properties="scripted"/><item id="page-11" href="page-11.xhtml" media-type="application/xhtml+xml" properties="scripted"/><item id="page-12" href="page-12.xhtml" media-type="application/xhtml+xml" properties="scripted"/><item id="page-13" href="page-13.xhtml" media-type="application/xhtml+xml" properties="scripted"/><item id="page-14" href="page-14.xhtml" media-type="application/xhtml+xml" properties="scripted"/><item id="page-15" href="page-15.xhtml" media-type="application/xhtml+xml" properties="scripted"/><item id="page-16" href="page-16.xhtml" media-type="application/xhtml+xml" properties="scripted"/><item id="page-17" href="page-17.xhtml" media-type="application/xhtml+xml" properties="scripted"/><item id="page-18" href="page-18.xhtml" media-type="application/xhtml+xml" properties="scripted"/><item id="page-19" href="page-19.xhtml" media-type="application/xhtml+xml" properties="scripted"/><item id="page-20" href="page-20.xhtml" media-type="application/xhtml+xml" properties="scripted"/><item id="page-21" href="page-21.xhtml" media-type="application/xhtml+xml" properties="scripted"/><item id="page-22" href="page-22.xhtml" media-type="application/xhtml+xml" properties="scripted"/><item id="page-23" href="page-23.xhtml" media-type="application/xhtml+xml" properties="scripted"/><item id="page-24" href="page-24.xhtml" media-type="application/xhtml+xml" properties="scripted"/><item id="page-25" href="page-25.xhtml" media-type="application/xhtml+xml" properties="scripted"/><item id="page-26" href="page-26.xhtml" media-type="application/xhtml+xml" properties="scripted"/><item id="page-27" href="page-27.xhtml" media-type="application/xhtml+xml" properties="scripted"/><item id="page-28" href="page-28.xhtml" media-type="application/xhtml+xml" properties="scripted"/><item id="cover-image" href="images/cover-image.png" media-type="image/png"/><item id="dataItem1" href="images/image.png" media-type="image/png"/><item id="dataItem2" href="images/image-1.png" media-type="image/png"/><item id="dataItem3" href="images/image-2.png" media-type="image/png"/><item id="dataItem4" href="images/image-3.png" media-type="image/png"/><item id="dataItem5" href="images/image-4.png" media-type="image/png"/><item id="dataItem6" href="images/image-5.png" media-type="image/png"/><item id="dataItem7" href="images/image-6.png" media-type="image/png"/><item id="dataItem8" href="images/image-7.png" media-type="image/png"/><item id="dataItem9" href="images/image-8.png" media-type="image/png"/><item id="dataItem10" href="images/image-9.png" media-type="image/png"/><item id="dataItem11" href="images/image-10.png" media-type="image/png"/><item id="dataItem12" href="images/image-11.png" media-type="image/png"/><item id="dataItem13" href="images/image-12.png" media-type="image/png"/><item id="dataItem14" href="images/image-13.png" media-type="image/png"/><item id="dataItem15" href="images/image-14.png" media-type="image/png"/><item id="dataItem16" href="images/image-15.png" media-type="image/png"/><item id="dataItem17" href="images/image-16.png" media-type="image/png"/><item id="dataItem18" href="images/image-17.png" media-type="image/png"/><item id="dataItem19" href="images/image-18.png" media-type="image/png"/><item id="dataItem20" href="images/image-19.png" media-type="image/png"/><item id="dataItem21" href="images/image-20.png" media-type="image/png"/><item id="dataItem22" href="images/image-21.png" media-type="image/png"/><item id="dataItem23" href="images/image-22.png" media-type="image/png"/><item id="dataItem24" href="images/image-23.png" media-type="image/png"/><item id="dataItem25" href="images/image-24.png" media-type="image/png"/><item id="dataItem26" href="images/image-25.png" media-type="image/png"/><item id="dataItem27" href="fonts/Times-Bold.ttf" media-type="application/vnd.ms-opentype"/><item id="dataItem28" href="fonts/Times-BoldItalic.ttf" media-type="application/vnd.ms-opentype"/><item id="dataItem29" href="fonts/Times-Roman.ttf" media-type="application/vnd.ms-opentype"/><item id="dataItem30" href="fonts/ArialNarrowBold.ttf" media-type="application/vnd.ms-opentype"/><item id="dataItem31" href="fonts/ArialNarrow.ttf" media-type="application/vnd.ms-opentype"/><item id="dataItem32" href="fonts/Times-Italic.ttf" media-type="application/vnd.ms-opentype"/><item id="dataItem33" href="fonts/AndaleMono.ttf" media-type="application/vnd.ms-opentype"/><item id="stylesheet" href="css/book.css" media-type="text/css"/><item id="javascript" href="js/book.js" media-type="text/javascript"/><item id="ncx" href="epb.ncx" media-type="application/x-dtbncx+xml"/></manifest><spine toc="ncx"><itemref idref="cover" linear="yes"/><itemref idref="page-1" linear="yes"/><itemref idref="page-2" linear="yes"/><itemref idref="page-3" linear="yes"/><itemref idref="page-4" linear="yes"/><itemref idref="page-5" linear="yes"/><itemref idref="page-6" linear="yes"/><itemref idref="page-7" linear="yes"/><itemref idref="page-8" linear="yes"/><itemref idref="page-9" linear="yes"/><itemref idref="page-10" linear="yes"/><itemref idref="page-11" linear="yes"/><itemref idref="page-12" linear="yes"/><itemref idref="page-13" linear="yes"/><itemref idref="page-14" linear="yes"/><itemref idref="page-15" linear="yes"/><itemref idref="page-16" linear="yes"/><itemref idref="page-17" linear="yes"/><itemref idref="page-18" linear="yes"/><itemref idref="page-19" linear="yes"/><itemref idref="page-20" linear="yes"/><itemref idref="page-21" linear="yes"/><itemref idref="page-22" linear="yes"/><itemref idref="page-23" linear="yes"/><itemref idref="page-24" linear="yes"/><itemref idref="page-25" linear="yes"/><itemref idref="page-26" linear="yes"/><itemref idref="page-27" linear="yes"/><itemref idref="page-28" linear="yes"/></spine><guide><reference type="toc" title="Table Of Contents" href="toc.xhtml"/><reference type="cover" title="Cover Page" href="cover.xhtml"/><reference type="other.reader-start-page" title="Page 1" href="page-1.xhtml"/><reference type="text" title="Page 1" href="page-1.xhtml"/></guide></package>
